# Supplementary material for: Clonal dynamics monitoring during clinical evolution in chronic lymphocytic leukaemia
Source: Sci Rep. 2019 Jan 30;9:975. doi: 10.1038/s41598-018-37389-7 (PMC6353992; doi:10.1038/s41598-018-37389-7)
Supplement: Supplementary file 2 — Sup Table S1 [file 41598_2018_37389_MOESM2_ESM.xlsx]

## Sheet: Table S1. Target Design
Table S1. TruSeq Amplicon Design.
Chromosome	Start Coordinate	End Coordinate	Length
1	1153049	1153238	190
1	11879526	11879695	170
1	67263636	67263808	173
1	89426828	89427010	183
1	29605576	29605745	170
1	116206320	116206490	171
1	153651680	153651867	188
1	153651540	153651729	190
1	201178136	201178322	187
1	203274610	203274795	186
2	5833640	5833810	171
2	42515359	42515529	171
2	55449396	55449578	183
2	73339741	73339914	174
2	112994141	112994328	188
2	128367026	128367214	189
2	152422019	152422190	172
2	176001110	176001291	182
2	202082391	202082575	185
2	238259766	238259948	183
2	239039917	239040086	170
3	52539978	52540163	186
3	67054426	67054614	189
3	146167062	146167238	177
3	146166946	146167116	171
4	152688367	152688549	183
2	12979483	12979666	184
1	214820242	214820412	171
1	192780720	192780894	175
1	22173856	22174040	185
5	140580330	140580499	170
5	161119002	161119189	188
5	161118884	161119055	172
19	1058436	1058620	185
19	1440392	1440577	186
19	19416875	19417049	175
19	55451539	55451717	179
3	45744931	45745118	188
7	6414320	6414508	189
7	29606222	29606408	187
7	32598586	32598764	179
7	99081660	99081829	170
7	100374019	100374193	175
7	130066442	130066616	175
7	150389788	150389972	185
8	11667097	11667269	173
8	22972137	22972307	171
8	67786807	67786982	176
8	67786673	67786861	189
9	34627870	34628055	186
9	73255468	73255638	171
9	77257499	77257669	171
9	100190706	100190884	179
9	123769240	123769410	171
X	70338633	70338819	187
X	107380974	107381149	176
X	140270636	140270812	177
X	69283008	69283185	178
22	30950925	30951101	177
18	32677418	32677588	171
18	8796159	8796343	185
18	25532213	25532395	183
21	43412639	43412819	181
21	31802702	31802871	170
10	23729076	23729264	189
10	64573099	64573284	186
11	45932391	45932571	181
11	60531200	60531385	186
11	76872168	76872351	184
11	77378389	77378561	173
11	65000679	65000852	174
11	66359268	66359454	187
11	111754506	111754676	171
11	126174096	126174275	180
12	28701910	28702098	189
12	40940375	40940564	190
12	44148522	44148710	189
12	48920003	48920185	183
12	76739989	76740164	176
12	113325561	113325743	183
13	75915632	75915810	179
14	21109679	21109851	173
14	23013884	23014067	184
14	63174888	63175073	186
14	92126186	92126375	190
15	31818365	31818537	173
15	42433385	42433563	179
15	50226323	50226511	189
15	69652352	69652522	171
15	101602677	101602848	172
16	9857461	9857644	184
16	22111475	22111657	183
16	25026521	25026690	170
17	2595900	2596085	186
17	5462172	5462361	190
17	7217601	7217770	170
17	61497812	61497999	188
17	7592486	7592658	173
17	39521726	39521912	187
17	42979708	42979890	183
17	80022804	80022974	171
19	3613243	3613427	185
19	7914140	7914329	190
19	18369027	18369210	184
20	23584008	23584180	173
20	31023091	31023277	187
20	31024303	31024490	188
20	32212622	32212802	181
3	52003990	52004163	174
3	58109094	58109264	171
3	122247124	122247298	175
4	15569020	15569206	187
4	66197758	66197947	190
4	66197638	66197810	173
4	84216280	84216451	172
4	106580268	106580456	189
4	113508483	113508659	177
4	119606706	119606888	183
4	90169347	90169529	183
4	140640573	140640759	187
5	180472343	180472524	182
5	6754985	6755154	170
5	37169089	37169267	179
5	53814138	53814321	184
5	57751837	57752017	181
5	57751709	57751891	183
6	30859078	30859260	183
6	32800348	32800517	170
6	42195955	42196124	170
6	134494289	134494475	187
6	144758735	144758921	187
6	152553278	152553448	171
6	152553148	152553336	189
10	95444974	95445147	174
10	96058228	96058397	170
10	104175882	104176070	189
15	78398076	78398262	187
15	52545374	52545548	175
15	43545840	43546022	183
15	44876683	44876859	177
15	48056171	48056357	187
15	29418443	29418618	176
16	23200853	23201029	177
16	1838635	1838811	177
16	77401275	77401452	178
16	85712184	85712354	171
18	31599151	31599333	183
18	71749216	71749390	175
18	72775089	72775277	189
19	1105678	1105850	173
19	9523955	9524131	177
19	12253240	12253414	175
19	13418538	13418707	170
19	16905263	16905451	189
19	18652657	18652844	188
19	36004104	36004292	189
19	55174434	55174606	173
21	43557483	43557657	175
21	30318396	30318576	181
21	31869218	31869392	175
3	38151663	38151849	187
3	107491824	107492004	181
3	107491690	107491879	190
3	113464793	113464971	179
3	125856734	125856905	172
3	191078833	191079009	177
4	54310207	54310377	171
4	89618726	89618909	184
4	76928525	76928696	172
4	144621135	144621313	179
4	99027065	99027234	170
4	123855436	123855618	183
5	174156473	174156643	171
5	176637165	176637335	171
5	59940492	59940665	174
5	64909842	64910011	170
5	122495254	122495432	179
5	43509335	43509505	171
5	140699389	140699569	181
6	109764467	109764647	181
6	132891851	132892029	179
6	33048568	33048738	171
6	158537193	158537367	175
6	158537063	158537247	185
6	136990350	136990524	175
8	29995010	29995179	170
8	37698502	37698686	185
8	194560	194734	175
8	2820677	2820846	170
9	115652813	115652985	173
9	71840942	71841118	177
9	32630051	32630237	187
9	127239298	127239473	176
X	41205800	41205989	190
X	47072472	47072654	183
X	111698778	111698950	173
X	46746843	46747025	183
X	70349877	70350060	184
17	67298918	67299095	178
17	72939378	72939548	171
17	45368267	45368449	183
17	26817469	26817657	189
17	7320589	7320770	182
17	7320459	7320639	181
17	3839615	3839786	172
11	17408963	17409152	190
14	50074452	50074633	182
14	20928551	20928723	173
14	20928429	20928607	179
14	104204127	104204313	187
20	43726365	43726553	189
20	45947578	45947764	187
20	3007338	3007520	183
20	31604730	31604918	189
7	150768710	150768888	179
7	31682533	31682713	181
7	4116595	4116780	186
7	140125680	140125861	182
7	105662620	105662804	185
7	99145759	99145929	171
7	48311495	48311668	174
11	18610133	18610307	175
11	61730166	61730344	179
11	111780979	111781155	177
11	67412703	67412891	189
11	93097443	93097625	183
11	95561118	95561297	180
12	120884202	120884384	183
12	81660740	81660929	190
12	95694254	95694424	171
12	56994951	56995129	179
12	68720702	68720880	179
12	44926440	44926616	177
12	41966922	41967098	177
17	171032	171201	170
1	7889998	7890170	173
1	13910353	13910526	174
1	94338748	94338928	181
1	94509049	94509223	175
1	97217019	97217188	170
1	39876505	39876693	189
1	202777821	202777997	177
1	203138124	203138295	172
1	177901655	177901826	172
1	177901523	177901706	184
1	218475492	218475674	183
1	226829603	226829775	173
1	236755240	236755420	181
1	38411877	38412049	173
2	1926297	1926484	188
2	48010424	48010607	184
2	54133760	54133946	187
2	24244535	24244719	185
2	233438976	233439148	173
2	179432293	179432465	173
2	174224041	174224211	171
2	174828419	174828588	170
2	128388798	128388975	178
2	101638760	101638941	182
2	61719381	61719551	171
3	29977601	29977785	185
3	62180742	62180912	171
3	42672727	42672915	189
22	50686376	50686557	182
7	94037517	94037703	187
7	94037397	94037566	170
