# Supplementary material for: Clonal dynamics monitoring during clinical evolution in chronic lymphocytic leukaemia
Source: Sci Rep. 2019 Jan 30;9:975. doi: 10.1038/s41598-018-37389-7 (PMC6353992; doi:10.1038/s41598-018-37389-7)
Supplement: Supplementary file 5 — Sup Table S3A [file 41598_2018_37389_MOESM5_ESM.xlsx]

## Sheet: Table S3A. Summary P2
Table S3. Patient 2. VAF of the non-synonymous somatic mutations and percentage of cells with cytogenetics alterations detected by FISH during disease progression. PBMCs: peripheral blood mononuclear cells, LN: lymph node; R: rituximab; Rm: R maintenance; FCR: fludarabine, cyclophosphamide, R; CMP: cyclophosphamide, methotrexate, and prednisone. liposomal doxorubicin and prednisone
						Sample date	2007-01-15	2008-02-27	2012-09-18	2013-06-19
						Type of sample	PBMCs	PBMCs	PBMCs	LN
						Commets	Diagnosis	Pre-treatment FCR-Rm	Pre-treat. TRU-Benda	Pre-treat.R-CMP-bortezomib
CHR	POSITION	DNA CHANGE	CONSEQUENCE	AA	AA CHANGE	GENE	P2.1	P2.2	P2.4	P2.5
chr5	53814210	G>G/T	missense_variant	143	G/V	SNX18	57	57	51	54
chr9	73255540	G>G/T	missense_variant	308	A/D	TRPM3	47	47	69	85
chr1	203138198	T>T/C	missense_variant	418	N/S	MYBPH	34	30	45	45
chr2	73339809	C>C/T	missense_variant	33	G/S	RAB11FIP5	34	27	41	40
chr2	61719471	T>T/A	missense_variant	571	E/V	XPO1	34	24	46	48
chr15	48056239	G>G/A	missense_variant	314	G/R	SEMA6D	30	23	42	44
chrX	70338701	G>G/A	missense_variant	1	E/K	MED12	42	36	9	0
chr19	55451611	C>C/T	missense_variant	192	M/I	NLRP7	25	20	7	0
chr3	42672799	A>A/G	missense_variant	181	L/V	NKTR	24	26	2	0
chr3	62180812	G>G/A	missense_variant	432	R/H	PTPRG	24	25	6	0
chr5	122495320	C>C/T	stop_gained	381	Q/*	PRDM6	6	16	0	0
chr3	146167102	G>G/A	missense_variant	179	S/F	PLSCR2	1	0	36	43
chr20	31024371	C>C/T	stop_gained	1207	Q/*	ASXL1	0.198939	0.244173	33.7265	41.7166
chr19	36004170	C>C/T	missense_variant	70	A/T	DMKN	0	0.497512	36.0195	57.1429
chrX	111698846	G>G/A	missense_variant	297	R/H	ZCCHC16	0	0	75	91
chr17	7578406	C>C/T	missense_variant	175	R/H	TP53	0	0	57	82
chr20	43726429	G>G/T	missense_variant	328	D/E	KCNS1	0	0	42	49
chr10	64573167	C>C/G	missense_variant	361	D/H	EGR2	0	0	37	49
chr19	12253308	T>T/C	missense_variant	98	N/D	ZNF625	0	0	36	51
chr19	1440456	A>A/T	stop_gained	145	K/*	RPS15	0	0	36	39
chr12	95694328	G>G/T	missense_variant	692	G/V	VEZT	0	0	35	42
chr5	174156539	G>G/A	missense_variant	253	G/R	MSX2	0	0	34	51
chr3	67054494	A>A/G	missense_variant	342	N/S	KBTBD8	0	0	29	33
chr11	17409031	C>C/T	missense_variant	116	G/D	KCNJ11	0	0	25	48
chr12	68720768	C>C/A	missense_variant	51	R/I	MDM1	0	0	15	39
chrX	41205870	A>A/T	missense_variant	521	N/I	DDX3X	0.489596	0.415973	5.18204	82.549
chr12	76740057	T>T/G	missense_variant	570	K/Q	BBS10	0	0	0	32.9545
chr17	7217667	A>A/G	missense_variant	87	F/S	GPS2	0	0	0	23
chr11	77378457	G>G/T	missense_variant	1025	S/R	RSF1	0	0	0	22
chr12	44148590	C>C/G	missense_variant	153	E/D	PUS7L	0	0	0	18
chr2	112994207	G>G/A	stop_gained	146	R/*	ZC3H8	0	0	0	15
						FISH	2007-01-15	2008-02-27	2012-09-18	2013-06-19
						11q22.3 del	0.5	ND	0.09	0
						13q14.3 del	0.25	ND	0.63	0.83
						17p13.1 del	0	ND	0.55	0.74
						c-myc	0	ND	0.19	0.19
