# Supplementary material for: Clonal dynamics monitoring during clinical evolution in chronic lymphocytic leukaemia
Source: Sci Rep. 2019 Jan 30;9:975. doi: 10.1038/s41598-018-37389-7 (PMC6353992; doi:10.1038/s41598-018-37389-7)
Supplement: Supplementary file 7 — Sup Table S4 [file 41598_2018_37389_MOESM7_ESM.xlsx]

## Sheet: Table S4. Quality
Table S4.
	Flow Cell	Yield summary	Passing filter reads	Read lengths	Yield PF total	Bases trimmed total	Trimmed yield total	Mapping summary	Uniquely mapping reads	Multiply mapping reads	Unmapped reads	Ambiguous reads	Split mapped reads	Pair statistics based on uniquely mapping reads	Read pairs on different strands	Read pairs on same strand	Read pairs on different contigs	Duplicates	Overall duplicate percentage	Optical duplicate fraction	No. read pairs used	Error report based on uniquely mapping reads	Overall error percentage	Overall base composition	A	C	G	T	N
Blood Dx FJMR	AA0945 C5J72ACXX 3 14ss		12811409	101/101	2587904618	1552939(0.06%)	2585786046(99.92%)		23082175(90.0845%)	1346958(5.25687%)	70729(0.276039%)	1122956(4.38264%)	50667(0.197742%)		10885103(99.5228%)	1997(0.0182586%)	50194(0.458925%)		0.00870077	0.0257459	10883401		0.367737%/0.454064%		0.250/0.250	0.248/0.245	0.250/0.259	0.252/0.245	0.000/0.001
	AA0945 C68E6ACXX 8 14ss		10665669	101/101	2154465138	2929883(0.14%)	2149987763(99.79%)		19546028(91.6306%)	1123658(5.26764%)	85120(0.399037%)	576532(2.70275%)	39121(0.183397%)		9365327(99.6047%)	1419(0.0150917%)	35752(0.380239%)		0.00761777	0.0280248	9364024		0.251478%/0.333317%		0.244/0.242	0.252/0.254	0.261/0.264	0.242/0.239	0.000/0.001
	AA0945 C6NCJACXX 8 14ss		20685452	101/101	4178461304	3842436(0.09%)	4172521721(99.86%)		38003195(91.8597%)	2188516(5.28999%)	100281(0.242395%)	1078912(2.6079%)	87832(0.212304%)		18193800(99.5058%)	3346(0.0183%)	87013(0.475893%)		0.0135239	0.0185524	18190891		0.263812%/0.315389%		0.243/0.247	0.251/0.251	0.262/0.259	0.244/0.242	0.000/0.000
Blood FJMR	J862 C1VTNACXX 3 6ss		48374386	76/76	7352906672	143172751(1.95%)	7208182628(98.03%)		90176096(93.2065%)	3477126(3.59397%)	1205498(1.24601%)	1890052(1.95357%)	109226(0.112897%)		42806503(98.1006%)	23766(0.054465%)	805060(1.84497%)		0.11541	0.000340117	42783884		0.21576%/0.286116%		0.253/0.247	0.246/0.233	0.251/0.262	0.245/0.235	0.005/0.023
Lymph Node FJMR	J863 C1VTNACXX 3 7ss		48345088	76/76	7348453376	157264746(2.14%)	7189638337(97.84%)		89494245(92.5577%)	3784853(3.91441%)	1383475(1.43083%)	2027603(2.09701%)	128120(0.132506%)		43006213(99.4589%)	8575(0.0198311%)	225377(0.521221%)		0.143402	0.00585372	42998854		0.231253%/0.312226%		0.254/0.248	0.244/0.230	0.249/0.258	0.248/0.239	0.005/0.025
Spleen FJMR	J870 C1VTNACXX 5 15ss		65761076	76/76	9995683552	328986541(3.29%)	9664432701(96.69%)		121759106(92.5769%)	4878559(3.70931%)	1657936(1.26058%)	3226551(2.45324%)	167655(0.127473%)		58056545(99.1333%)	17121(0.0292346%)	490436(0.837435%)		0.109957	0.000447231	58041711		0.239346%/0.350265%		0.251/0.245	0.247/0.232	0.254/0.264	0.242/0.234	0.005/0.025
Germline FJMR	J865 C1VTNACXX 3 8ss		51675319	76/76	7854648488	159751389(2.03%)	7693246267(97.95%)		91754526(88.7798%)	3844311(3.71968%)	5028033(4.86502%)	2723768(2.63546%)	163125(0.157836%)		43176762(98.1283%)	26686(0.0606496%)	796854(1.81102%)		0.224006	-0.00127712	43154494		0.365077%/0.450821%		0.256/0.249	0.246/0.231	0.246/0.259	0.248/0.240	0.004/0.021
Blood Dx FGO	AA0947 C5J72ACXX 3 15ss		64806469	101/101	13090906738	9687116(0.07%)	13078401295(99.90%)		114586188(88.4064%)	7738717(5.97064%)	483424(0.372975%)	6804609(5.24995%)	880721(0.679501%)		52771314(98.5176%)	44502(0.0830798%)	749577(1.39937%)		0.038215	0.00497061	52748163		0.419152%/0.554932%		0.242/0.241	0.256/0.253	0.257/0.267	0.244/0.238	0.000/0.001
Germinal FGO	T255 C3CBCACXX 4 6ss		20498060	76/76	3115705120	18287315(0.59%)	3097279287(99.41%)		37102109(90.5015%)	2347786(5.72685%)	932249(2.27399%)	613976(1.49764%)	75679(0.1846%)		17776273(98.9949%)	6302(0.0350954%)	174178(0.969986%)		0.0123191	0.0832585	17770908		0.234566%/0.24984%		0.252/0.248	0.248/0.241	0.246/0.248	0.250/0.249	0.004/0.014
	T255 C2T7VACXX 6 6ss		31713113	76/76	4820393176	57727186(1.20%)	4762407851(98.80%)		57873768(91.2458%)	3681763(5.8048%)	865171(1.36406%)	1005524(1.58534%)	121892(0.192179%)		27660713(99.0357%)	9578(0.0342928%)	259750(0.930002%)		0.0197964	0.0915738	27652641		0.215494%/0.25569%		0.248/0.245	0.245/0.239	0.253/0.255	0.248/0.240	0.005/0.021
Blood FGO	T262 C3CMFACXX 5 13ss		53337092	76/76	8107237984	134037509(1.65%)	7971096260(98.32%)		98134252(91.9944%)	6087784(5.7069%)	470699(0.441249%)	1981449(1.85748%)	136947(0.128379%)		46888734(99.2192%)	11835(0.0250435%)	357171(0.755794%)		0.0352486	0.00979037	46877575		0.182052%/0.281239%		0.254/0.251	0.241/0.234	0.251/0.248	0.248/0.239	0.007/0.028
Lymph Node FGO	T253 C3CMFACXX 8 5ss		58783237	76/76	8935052024	166512344(1.86%)	8766372576(98.11%)		108090311(91.9397%)	6595116(5.60969%)	501935(0.426937%)	2379112(2.02363%)	144133(0.122597%)		51804326(99.6705%)	7533(0.0144933%)	163719(0.314992%)		0.0408083	-0.00784213	51798243		0.190626%/0.304402%		0.253/0.250	0.242/0.236	0.251/0.247	0.248/0.238	0.007/0.028
